# Supplementary material for: Trends in prevalence of extended-spectrum beta-lactamase-producing Escherichia coli isolated from patients with community- and healthcare-associated bacteriuria: results from 2014 to 2020 in an urban safety-net healthcare system
Source: Antimicrob Resist Infect Control. 2021 Aug 11;10:118. doi: 10.1186/s13756-021-00983-y (PMC8359060; doi:10.1186/s13756-021-00983-y)
Supplement: Supplementary file 1 — Additional file 1. Association between patient demographic characteristics and antimicrobial-resistant E. coli by place of care (univariate and multivariate analyses) and number of bacteriuria episodes per year. [file 13756_2021_983_MOESM1_ESM.xlsx]

## Sheet: S. 5 Univariate analyses
Supplemental table 5. Association between patient demographic characteristics and antimicrobial resistant E. coli, univariate analyses
	Nitro		T/S		Cipro		ESBL among all E. coli		Any AMR		MDR		ESBL among AMR E. coli
	RR	95% CI	RR	95% CI	RR	95% CI	RR	95% CI	RR	95% CI	RR	95% CI	RR	95% CI
Inpatient
Age category
0-17 (reference)
18-34			1.16	0.62, 2.17	1.33	0.47, 3.73	4.04	0.55, 29.68	1.28	0.76, 2.15	0.72	0.30, 1.73	3.16	0.43, 23.15
35-64			1.14	0.62, 2.09	2.09	0.78, 5.64	5.43	0.76, 38.88	1.25	0.76, 2.06	1.32	0.58, 2.98	4.33	0.60, 31.00
65+			0.9	0.49, 1.65	2.38	0.88, 6.42	4.86	0.68, 34.90	1.08	0.65, 1.78	1.22	0.54, 2.76	4.52	0.63, 32.43
Gender
Female (reference)
Male			1.37	1.14, 1.64	1.69	1.37, 2.08	1.83	1.40, 2.38	1.21	1.05, 1.40	1.9	1.53, 2.37	1.51	1.16, 1.97
Race/ethnicity
Asian			0.73	0.56, 0.95	0.68	0.50, 0.93	0.58	0.38, 0.88	0.9	0.73, 1.10	0.72	0.52, 1.01	0.64	0.42, 0.98
Black			0.9	0.68, 1.20	0.93	0.67, 1.27	0.82	0.53, 1.25	0.99	0.80, 1.24	0.92	0.65, 1.31	0.82	0.54, 1.26
Latinx			1.01	0.81, 1.25	0.88	0.68, 1.14	0.96	0.70, 1.33	1.05	0.88, 1.25	0.92	0.70, 1.22	0.91	0.66, 1.26
Other			0.81	0.57, 1.16	0.7	0.45, 1.08	0.7	0.40, 1.22	1	0.77, 1.31	0.63	0.38, 1.03	0.7	0.40, 1.22
White (reference)
Preferred language
Chinese dialect			0.81	0.58, 1.13	0.75	0.50, 1.12	0.62	0.35, 1.09	0.82	0.64, 1.06	0.86	0.57, 1.29	0.75	0.42, 1.32
English (reference)
Other			1.03	0.68, 1.55	1.43	0.94, 2.18	1.17	0.65, 2.12	1.11	0.82, 1.52	1.3	0.81, 2.07	1.05	0.58, 1.90
Spanish			1.25	1.02, 1.52	1.18	0.93, 1.50	1.17	0.86, 1.59	1.1	0.94, 1.29	1.08	0.83, 1.41	1.07	0.79, 1.45
Outpatient
Age category
0-17 (reference)
18-34	1.32	0.39, 4.46	0.95	0.79, 1.15	1.35	0.93, 1.95	0.67	0.42, 1.06	0.96	0.83, 1.12	0.83	0.62, 1.12	0.69	0.44, 1.09
35-64	2.46	0.77, 7.84	1.08	0.90, 1.30	2.49	1.74, 3.55	1.53	1.01, 2.32	1.09	0.95, 1.25	1.29	0.97, 1.70	1.41	0.93, 2.13
65+	3.05	0.94, 9.90	1.05	0.87, 1.27	3.94	2.76, 5.64	1.81	1.18, 2.78	1.15	0.99, 1.33	1.62	1.21, 2.15	1.58	1.03, 2.42
Gender
Female (reference)
Male	2.3	1.51, 3.49	1.26	1.13, 1.41	1.63	1.42, 1.86	2.33	1.93, 2.82	1.1	1.01, 1.21	1.53	1.32, 1.78	2.11	1.75, 2.55
Race/ethnicity
Asian	0.45	0.23, 0.88	0.83	0.72, 0.95	1.11	0.92, 1.33	1.21	0.91, 1.61	0.99	0.89, 1.10	1.03	0.85, 1.26	1.23	0.93, 1.63
Black	0.67	0.35, 1.29	0.78	0.67, 0.91	1.08	0.88, 1.31	0.75	0.53, 1.07	0.94	0.84, 1.06	0.85	0.67, 1.06	0.8	0.56, 1.13
Latinx	0.8	0.50, 1.28	1.12	1.00, 1.26	1.13	0.97, 1.32	1.27	0.99, 1.62	1.11	1.02, 1.22	1.19	1.01, 1.40	1.14	0.89, 1.46
Other	0.99	0.49, 2.02	0.91	0.76, 1.09	1.01	0.79, 1.30	1.17	0.81, 1.70	1.04	0.90, 1.19	1.08	0.84, 1.40	1.13	0.78, 1.64
White (reference)
Preferred language
Chinese dialect	0.62	0.27, 1.43	0.85	0.71, 1.00	1.17	0.96, 1.42	1.54	1.16, 2.03	1.03	0.91, 1.16	1.06	0.85, 1.33	1.5	1.13, 1.98
English (reference)
Other	1.36	0.62, 2.95	0.82	0.65, 1.03	0.92	0.69, 1.23	1.29	0.87, 1.91	0.95	0.81, 1.12	1.04	0.77, 1.40	1.36	0.91, 2.01
Spanish	0.83	0.56, 1.24	1.27	1.17, 1.38	1.15	1.02, 1.28	1.18	0.99, 1.41	1.16	1.09, 1.24	1.31	1.16, 1.47	1.02	0.85, 1.22
Skilled nursing facility
Age category
0-17 (reference)
18-34
35-64			1.03	0.41, 2.55	1.98	0.62, 6.25	3.5	0.48, 25.35	1.07	0.52, 2.19	1.38	0.43, 4.41	3.27	0.45, 23.65
65+			0.84	0.34, 2.06	1.82	0.58, 5.72	2.5	0.35, 18.06	1.08	0.53, 2.19	1.18	0.37, 3.74	2.32	0.32, 16.73
Gender
Female (reference)
Male			1.2	0.89, 1.62	1.14	0.87, 1.50	1.59	1.08, 2.33	1.12	0.90, 1.40	1.08	0.77, 1.50	1.42	0.96, 2.08
Race/ethnicity
Asian			0.52	0.28, 0.97	0.79	0.49, 1.28	0.54	0.25, 1.17	0.83	0.57, 1.20	0.35	0.16, 0.78	0.65	0.30, 1.41
Black			1.13	0.76, 1.70	1.17	0.81, 1.69	0.95	0.56, 1.63	1.13	0.85, 1.52	0.84	0.52, 1.36	0.84	0.49, 1.44
Latinx			1.22	0.82, 1.81	1.15	0.80, 1.66	1.43	0.89, 2.31	1.07	0.80, 1.45	1.36	0.90, 2.06	1.33	0.83, 2.14
Other			1.68	0.97, 2.89	1.4	0.82, 2.38	1.09	0.48, 2.44	1.07	0.67, 1.72	1.96	1.13, 3.42	1.01	0.45, 2.27
White (reference)
Preferred language
Chinese dialect			0.38	0.17, 0.85	0.9	0.54, 1.51	0.51	0.21, 1.26	0.84	0.55, 1.28	0.39	0.16, 0.97	0.61	0.25, 1.50
English (reference)
Other			0.65	0.24, 1.76	0.88	0.39, 1.99	0.26	0.04, 1.90	0.91	0.48, 1.71	0.82	0.30, 2.23	0.29	0.04, 2.09
Spanish			0.98	0.63, 1.51	1.25	0.86, 1.81	1.06	0.62, 1.81	0.95	0.69, 1.32	1.18	0.75, 1.85	1.11	0.65, 1.90
Note: Data from a public healthcare system including inpatient and outpatient services and a skilled nursing facility; NIT: nitrofurantoin, T/S: trimethoprim/sulfamethoxazole, CIP: ciprofloxacin, ESBL: extended-spectrum beta-lactamase, AMR: antimicrobial resistance, MDR: multidrug resistance. NIT, T/S, and CIP not tested in all ESBL-producing E. coli isolates. Univariate logistic regressions.

## Sheet: S. 6 Multivariate analyses
Supplemental table 6. Association between patient demographic characteristics and antimicrobial resistant E. coli, multivariate analyses
	Nitro		T/S		Cipro		ESBL among all E. coli		Any AMR		MDR		ESBL among AMR E. coli
	RR	95% CI	RR	95% CI	RR	95% CI	RR	95% CI	RR	95% CI	RR	95% CI	RR	95% CI
Inpatient
Age category
0-17 (reference)
18-34			1.17	0.67, 2.01	1.32	0.44, 3.92	3.95	7.99E-24, 1.95E+24	1.29	0.85, 1.96	0.71	0.36, 1.40	3.07	7.26E-19, 1.29E+19
35-64			1.06	0.62, 1.82	1.87	0.59, 5.92	4.78	5.04E-29, 4.54E+29	1.23	0.83, 1.82	1.13	0.59, 2.17	3.88	1.15E-20, 1.30E+21
65+			0.88	0.51, 1.52	2.36	0.75, 7.47	5.06	7.32E-26, 3.50E+26	1.08	0.73, 1.61	1.15	0.60, 2.24	4.48	3.68E-20, 5.45E+20
Gender
Female (reference)
Male			1.37	1.15, 1.62	1.58	1.25, 1.98	1.66	1.13, 2.43	1.2	1.10, 1.31	1.75	1.33, 2.30	1.38	0.98, 1.93
Race/ethnicity
Asian			0.75	0.56, 0.99	0.68	0.46, 1.01	0.61	0.34, 1.07	0.96	0.82, 1.11	0.68	0.44, 1.06	0.64	0.37, 1.12
Black			0.85	0.65, 1.11	0.94	0.65, 1.36	0.79	0.45, 1.39	0.96	0.84, 1.10	0.89	0.60, 1.33	0.83	0.49, 1.39
Latinx			0.77	0.58, 1.03	0.77	0.50, 1.19	0.9	0.44, 1.86	0.97	0.84, 1.13	0.9	0.54, 1.48	0.92	0.51, 1.67
Other			0.73	0.52, 1.00	0.72	0.44, 1.17	0.69	0.31, 1.57	0.96	0.81, 1.13	0.65	0.36, 1.19	0.72	0.34, 1.55
White (reference)
Preferred language
Chinese dialect			1.09	0.77, 1.53	0.96	0.59, 1.56	0.97	0.50, 1.88	0.92	0.74, 1.14	1.21	0.73, 2.03	1.09	0.55, 2.14
English (reference)
Other			1.2	0.86, 1.68	1.49	0.93, 2.38	1.41	0.74, 2.71	1.2	1.00, 1.44	1.52	0.93, 2.50	1.2	0.60, 2.42
Spanish			1.45	1.10, 1.91	1.5	1.02, 2.19	1.27	0.69, 2.32	1.13	0.99, 1.29	1.22	0.78, 1.90	1.12	0.65, 1.90
Healthcare associated			1.45	1.21, 1.72	1.74	1.38, 2.19	2.35	1.72, 3.20	1.17	1.07, 1.28	1.89	1.47, 2.43	1.97	1.51, 2.57
Outpatient
Age category
0-17 (reference)
18-34	1.33	0.30, 5.89	1.01	0.86, 1.19	1.4	0.91, 2.14	0.71	0.43, 1.17	1	0.90, 1.10	0.88	0.65, 1.19	0.7	0.43, 1.12
35-64	2.39	0.52, 10.95	1.1	0.94, 1.29	2.47	1.67, 3.66	1.39	0.90, 2.16	1.1	1.00, 1.21	1.28	0.96, 1.71	1.25	0.81, 1.92
65+	3.13	0.40, 24.12	1.1	0.92, 1.31	4.01	2.67, 6.02	1.62	1.00, 2.62	1.18	1.06, 1.31	1.62	1.17, 2.25	1.37	0.87, 2.17
Gender
Female (reference)
Male	1.87	1.02, 3.46	1.26	1.12, 1,42	1.36	1.15, 1.61	2	1.52, 2.64	1.08	1.02, 1.31	1.41	1.15, 1.72	1.88	1.47, 2.40
Race/ethnicity
Asian	0.42	0.14, 1.26	0.92	0.77, 1.08	1.09	0.81, 1.46	1.09	0.70, 1.70	0.98	0.89, 1.08	1.1	0.82, 1.48	1.06	0.68, 1.67
Black	0.77	0.32, 1.84	0.78	0.66, 0.92	1.15	0.89, 1.50	0.85	0.50, 1.44	0.96	0.87, 1.05	0.89	0.66, 1.21	0.83	0.51, 1.35
Latinx	1.31	0.61, 2.84	1.02	0.88, 1.18	1.19	0.93, 1.54	1.65	1.04, 2.62	1.06	0.98, 1.15	1.13	0.86, 1.47	1.47	0.98, 2.22
Other	1.39	0.59, 3.28	0.89	0.74, 1.06	1.16	0.84, 1.60	1.52	0.91, 2.54	1.03	0.93, 1.15	1.14	0.83, 1.56	1.37	0.84, 2.22
White (reference)
Preferred language
Chinese dialect	1.18	0.35, 4.03	0.85	0.67, 1.08	0.93	0.66, 1.30	1.49	0.92, 2.40	1.01	0.90, 1.13	0.88	0.62, 1.25	1.48	0.91, 2.40
English (reference)
Other	1.6	0.63, 4.11	0.81	0.63, 1.05	0.76	0.54, 1.08	1.35	0.87, 2.09	0.93	0.81, 1.07	0.91	0.66, 1.25	1.45	0.96, 2.18
Spanish	0.64	0.29, 1.41	1.19	1.07, 1.33	1.07	0.88, 1.28	0.9	0.68, 1.19	1.1	1.03, 1.17	1.21	0.98, 1.49	0.83	0.64, 1.07
Healthcare associated	0.99	0.42, 2.29	1.35	1.16, 1.57	1.66	1.34, 2.05	2.81	2.04, 3.88	1.25	1.16, 1.35	1.77	1.37, 2.30	2.28	1.70, 3.07
Skilled nursing facility
Age category
0-17 (reference)
18-34
35-64			1.03	0.40, 2.64	2.26	1.27E-04, 40432.88	3.81	2.64E-16, 5.49E+16	1.09	0.55, 2.18	1.47	0.40, 5.38	3.74	2.53E-13, 5.54E+13
65+			0.92	0.34, 2.47	2.13	1.2E-04, 37875.86	3.14	1.24E-15, 7.93E+15	1.15	0.59, 2.22	1.29	0.36, 4.60	3.04	9.39E-13, 9.87E+12
Gender
Female (reference)
Male			1.12	0.73, 1.72	1.22	0.91, 1.62	1.63	0.87, 3.04	1.13	0.97, 1.32	1.03	0.65, 1.65	1.43	0.79, 2.58
Race/ethnicity
Asian			0.7	0.27, 1.77	0.59	0.25, 1.40	0.62	0.11, 3.34	0.77	0.50, 1.20	0.32	2.99E-16, 3.41E+14	0.81	0.12, 5.50
Black			1.13	0.67, 1.89	1.19	0.87, 1.63	0.96	0.55, 1.70	1.14	0.95, 1.37	0.83	0.50, 1.38	0.87	0.47, 1.60
Latinx			1.41	0.39, 5.07	0.96	0.39, 2.39	1.89	0.25, 1.40	1.18	0.91, 1.52	1.52	0.45, 5.18	1.64	0.38, 7.00
Other			1.72	0.86, 3.44	1.43	0.78, 2.61	1.22	0.48, 3.08	1.09	0.78, 1.53	2.01	1.13, 3.57	1.26	0.61, 2.61
White (reference)
Preferred language
Chinese dialect			0.64	0.24, 1.72	1.79	0.75, 4.29	1.15	0.19, 6.80	1.17	0.74, 1.86	1.25	1.26E-10, 1.24E+10	0.95	8.11E-06, 1.11E+05
English (reference)
Other			0.71	3.23E-09, 1.58E+08	0.98	0.48, 2.03	0.32	8.22E-16, 1.22E+14	0.98	0.70, 1.37	0.89	4.44E-07, 1.80E+06	0.29	1.63E-15, 5.00E+13
Spanish			0.82	0.23, 2.98	1.47	0.69, 3.15	0.76	0.09, 6.38	0.88	0.65, 1.20	0.84	0.23, 3.05	0.84	0.18, 3.86
Note: Data from a public healthcare system including inpatient and outpatient services and a skilled nursing facility; NIT: nitrofurantoin, T/S: trimethoprim/sulfamethoxazole, CIP: ciprofloxacin, ESBL: extended-spectrum beta-lactamase, AMR: antimicrobial resistance, MDR: multidrug resistance. NIT, T/S, and CIP not tested in all ESBL-producing E. coli isolates. Multivariate logistic regressions, w…

## Sheet: S. 7 AMR per yr
Supplemental table 7. Number of bacteriuria episodes and percent resistance per year, 2014-2020
		Nitro	Nitro total tested	Nitro % resistance	T/S	T/S total tested	T/S % resistance	Cipro	Cipro total tested	Cipro % resistant	ESBL	% ESBL	Carbapenem	carb total tested	carb % res	Aminoglycosides	Amino total tested	amino % res	any AMR	% any AMR	MDR	%MDR	total
inpt	UTI -inpt
	2014	2	150	1.33333	49	150	32.6667	35	150	23.3333	19	12.6667	2	150	1.33333	20	150	13.3333	94	62.6667	31	20.6667	150
	2015	0	167	0	57	167	34.1317	46	167	27.5449	15	8.98204	1	167	0.598802	15	167	8.98204	106	63.4731	34	20.3593	167
	2016	2	171	1.16959	72	171	42.1053	53	171	30.9942	33	19.2982	0	171	0	34	171	19.883	114	66.6667	45	26.3158	171
	2017	2	211	0.947867	92	211	43.6019	67	211	31.7536	48	22.3256	1	215	0.465116	37	215	17.2093	140	65.1163	56	26.0465	215
	2018	12	258	4.65116	109	258	42.2481	69	258	26.7442	47	18.1467	0	259	0	41	259	15.8301	169	65.251	70	27.027	259
	2019	10	343	2.91545	137	343	39.9417	95	343	27.6968	54	15.6522	1	345	0.289855	48	345	13.913	225	65.2174	85	24.6377	345
	2020	2	90	2.22222	30	90	33.3333	27	90	30	20	22.2222	0	90	0	21	90	23.3333	60	66.6667	18	20	90
	total	30	1390	2.15827	546	1390	39.2806	392	1390	28.2014	236	16.8933	5	1397	0.35791	216	1397	15.4617	908	64.9964	339	24.2663	1397
outpt	UTI -outpt
	2014	9	993	0.906344	333	993	33.5347	193	993	19.4361	57	5.74018	0	993	0	96	993	9.66767	601	60.5237	156	15.71	993
	2015	21	1076	1.95167	355	1076	32.9926	196	1076	18.2156	59	5.47818	4	1077	0.371402	123	1077	11.4206	604	56.0817	182	16.8988	1077
	2016	12	1104	1.08696	376	1104	34.058	253	1104	22.9167	79	7.1364	0	1107	0	117	1107	10.5691	666	60.1626	203	18.3379	1107
	2017	15	1230	1.21951	459	1230	37.3171	241	1230	19.5935	120	9.72447	1	1234	0.0810373	123	1234	9.96759	779	63.128	210	17.0178	1234
	2018	20	1217	1.64339	441	1218	36.2069	250	1218	20.5255	113	9.2623	1	1220	0.0819672	151	1220	12.377	776	63.6066	211	17.2951	1220
	2019	21	1248	1.68269	455	1259	36.1398	252	1259	20.0159	136	10.8022	1	1259	0.0794281	154	1259	12.2319	791	62.8276	224	17.7919	1259
	2020	16	292	5.47945	101	292	34.589	50	292	17.1233	26	8.90411	0	292	0	24	292	8.21918	186	63.6986	43	14.726	292
	total	124	7170	1.72943	2520	7172	35.1366	1435	7172	20.0084	590	8.21498	7	7182	0.0974659	798	7192	11.0957	4403	61.306	1229	17.1122	7182
snf	UTI - snf
	2014	0	62	0	22	62	35.4839	30	62	48.3871	9	14.5161	1	62	1.6129	5	62	8.06452	42	67.7419	14	22.5806	62
	2015	0	54	0	22	54	40.7407	26	54	48.1481	9	16.6667	0	54	0	13	54	24.0741	38	70.3704	21	38.8889	54
	2016	0	56	0	22	56	39.2857	25	56	44.6429	11	19.6429	0	56	0	7	56	12.5	40	71.4286	17	30.3571	56
	2017	0	48	0	14	48	29.1667	20	48	41.6667	11	22.9167	0	48	0	7	48	14.5833	33	68.75	15	31.25	48
	2018	2	70	2.85714	19	70	27.1429	21	70	30	13	18.5714	1	70	1.42857	11	70	15.7143	48	68.5714	14	20	70
	2019	11	115	9.56522	57	115	49.5652	62	115	53.913	40	34.7826	0	115	0	36	115	31.3043	91	79.1304	45	39.1304	115
	2020	4	44	9.09091	13	44	29.5455	22	44	50	12	27.2727	0	44	0	11	44	25	27	61.3636	13	29.5455	44
	total	17	449	3.78619	169	449	37.6392	206	449	45.8797	105	23.3853	2	449	0.445434	90	449	20.0445	319	71.0468	139	30.9577	449
Community onset/associated	UTI
	2014	10	1071	0.933707	354	1071	33.0532	205	1071	19.141	62	5.78898	0	1071	0	101	1071	9.43044	645	60.2241	166	15.4995	1071
	2015	20	1151	1.73762	369	1151	32.0591	206	1151	17.8975	58	5.03472	3	1152	0.260417	121	1152	10.5035	644	55.9028	183	15.8854	1152
	2016	12	1177	1.01954	404	1177	34.3246	267	1177	22.6848	95	8.05085	0	1180	0	128	1180	10.8475	706	59.8305	214	18.1356	1180
	2017	16	1284	1.24611	475	1284	36.9938	245	1284	19.081	120	9.30233	1	1290	0.0775194	125	1290	9.68992	797	61.7829	213	16.5116	1290
	2018	22	1336	1.64671	477	1336	35.7036	275	1336	20.5838	118	8.81255	1	1339	0.0746826	163	1339	12.1733	846	63.1815	236	17.6251	1339
	2019	32	1395	2.29391	503	1396	36.0315	276	1396	19.7708	137	9.80673	1	1397	0.071582	162	1397	11.5963	875	62.6342	244	17.466	1397
	2020	17	322	5.2795	109	322	33.8509	63	322	19.5652	33	10.2484	0	322	0	34	322	10.559	206	63.9752	50	15.528	322
	total	129	7736	1.66753	2691	7737	34.7809	1537	7737	19.8656	623	8.03767	6	7751	0.0774094	834	7751	10.7599	4719	60.88	1306	16.8494	7751
Healthcare onset/associated	UTI
	2014	1	134	0.746269	50	134	37.3134	53	134	39.5522	23	17.1642	3	134	2.23881	20	134	14.9254	92	68.6567	35	26.1194	134
	2015	1	146	0.684932	65	146	44.5205	62	146	42.4658	25	17.1233	2	146	1.36986	30	146	20.5479	104	71.2329	54	36.9863	146
	2016	2	154	1.2987	66	154	42.8571	64	154	41.5584	28	18.1818	0	154	0	30	154	19.4805	114	74.026	51	33.1169	154
	2017	1	205	0.487805	90	205	43.9024	83	205	40.4878	59	28.5024	1	207	0.483092	42	207	20.2899	155	74.8792	68	32.8502	207
	2018	12	209	5.74163	92	210	43.8095	65	210	30.9524	55	26.1905	1	210	0.47619	40	210	19.0476	147	70	59	28.0952	210
	2019	20	321	6.23053	146	321	45.4829	133	321	41.433	93	28.882	1	322	0.310559	76	322	23.6025	232	72.0497	110	34.1615	322
	2020	5	104	4.80769	35	104	33.6538	36	104	34.6154	25	24.0385	0	104	0	22	104	21.1538	67	64.4231	24	23.0769	104
	total	42	1273	3.29929	544	1274	42.7002	496	1274	38.9325	308	24.119	8	1277	0.626468	260	1277	20.3602	911	71.3391	401	31.4017	1277
